# Supplementary material for: LC-HRMS/MS-Guided Profiling and Biological Evaluation of Stachys duriaei Extracts: Anticancer and Vasorelaxant Mechanisms via Apoptosis and Endothelium-Dependent Pathways
Source: Molecules. 2025 Aug 31;30(17):3570. doi: 10.3390/molecules30173570 (PMC12430585; doi:10.3390/molecules30173570)
Supplement: Supplementary file 1 [file molecules-30-03570-s001.zip]

Archive with 1 entries (1 files):
- molecules-3747555-supplementary.pdf
